# Supplementary material for: First Phytochemical Profiling and In-Vitro Antiprotozoal Activity of Essential Oil and Extract of Plagiochila porelloides
Source: Molecules. 2023 Jan 7;28(2):616. doi: 10.3390/molecules28020616 (PMC9860869; doi:10.3390/molecules28020616)
Supplement: Supplementary file 1 [file molecules-28-00616-s001.zip]

Archive with 1 entries (1 files):
- molecules-2095133-supplementary.pdf
